# Supplementary material for: Development of a Specialized Method for Simultaneous Quantification of Functional Intestinal Metabolites by GC/MS-Based Metabolomics
Source: Gut Microbes Rep. 2024 Dec 9;1(1):2429408. doi: 10.1080/29933935.2024.2429408 (PMC12940120; doi:10.1080/29933935.2024.2429408)
Supplement: SupplementaryTable.xlsx [file KGMR_A_2429408_SM5713.xlsx]

## Sheet: Supplementary Table 1
Compound
Formic acid
Acetic acid
Propionic acid
Isobutyric acid
Butyric acid
Isovaleric acid
Valeric acid
Deoxycholic Acid
Hyodeoxycholic acid
beta-MCA
omega-MCA
Cholic acid
Chenodeoxycholic acid
Lithocholic acid
HCA
alpha-MCA
Ursodeoxycholic acid
Alanine
Proline
Valine
Leucine
Isoleucine
Glycine
4-Aminobutyric acid
Methionine
Serine
Threonine
Phenylalanine
Tyrosine
4-Hydroxyproline
Lysine
Ornithine
Glutamic acid
Arabinose
Ribose
Sucrose
Lactose
Raffinose
Maltose
Trehalose
Fructose
L-sorbose
Glucose
Mannose
Galactose
Talose
Xylose
L-Lactic acid
Malic acid
Pyruvic acid
Hippuric acid
Fumaric acid
Succinic acid
trans-aconitic acid
alpha-ketoglutaric acid
Citric acid
Tartaric acid
Cytosine

## Sheet: Supplementary Table 2
Compound group	Compound name	R2	LOD (μM)	LOQ (μM)	Intraday (%)	Interday (%)	Recovery rate (%)	Linearity range (μM)	spiked concentration (μM)	Concentration level intra-assay precision (%) Low QC / Med QC / High QC			Matrix effect (%)
SCFAs	Formic acid	0.998	0.754541	2.51514	10.0038	13.349	82.2646	25-500	375	11.4233	6.87737	2.81727	103.9
	Acetic acid	0.9994	1.47837	4.9279	3.92892	4.986	98.0873	250-10000	3750	1.89996	2.95143	2.48404	92.772
	Propionic acid	0.9979	0.495459	1.65153	0.839953	4.075	96.9268	250-5000	3750	0.760718	6.50387	4.50766	85.934
	Isobutyric acid	0.9977	0.730301	2.43434	3.63477	3.867	110.14	25-500	375	4.92198	3.98161	0.760782	95.3285
	Butyric acid	0.9952	1.16893	3.89643	1.93156	2.356	93.6048	250-5000	3750	4.38189	6.37255	1.23285	88.1622
	Isovaleric acid	0.9987	0.577478	1.92493	4.03974	4.772	97.5992	25-500	375	6.75407	2.5653	2.64934	97.8336
	Valeric acid	0.9963	0.599953	1.99984	3.96908	5.186	88.5293	50-1000	750	7.02012	3.39141	1.73859	81.8055

## Sheet: Supplementary Table 3
Compound group	Compound name	R2	LOD (μM)	LOQ (μM)	Intraday (%)	Interday (%)	Recovery rate (%)	Linearity range (μM)	spiked concentration (μM)	Concentration level intra-assay precision (%) Low QC / Med QC / High QC			Matrix effect (%)
BAs	Deoxycholic Acid	0.9586	0.432018	1.44006	6.45501	10.497	93.9961	25-1000	500	8.06119	4.42068	6.10161	115.669
	Hyodeoxycholic acid	0.9964	3.14556	10.4852	8.0608	9.718	108.989	25-500	500	6.42309	4.48328	5.37701	101.125
	beta-MCA	0.9958	0.431381	1.43794	5.6643	6.856	91.9714	2.5-100	50	6.86599	5.40525	5.43873	105.002
	omega-MCA	0.998	0.473166	1.57722	4.05785	6.685	91.23	2.5-100	50	7.61921	10.0938	4.83889	104.759
	Cholic acid	0.9956	1.93106	6.43687	7.54319	11.522	118.244	25-500	500	5.83349	6.73787	4.48317	122.656
	Chenodeoxycholic acid	0.9933	3.34914	11.1638	7.51833	10.841	112.631	25-500	500	3.00601	4.23356	2.99665	117.565
	Lithocholic acid	0.9768	0.947082	3.15694	11.4255	13.313	102.912	2.5-100	50	13.6457	6.05619	10.2959	142.363
	HCA	0.9946	0.231277	0.770923	7.85824	10.622	95.8557	2.5-100	50	7.22436	4.02921	2.39603	121.015
	alpha-MCA	0.9976	0.338015	1.12672	8.25673	11.218	108.727	2.5-100	50	6.97135	0.97	5.02652	122.14
	Ursodeoxycholic acid	0.9947	0.494582	1.64861	8.88311	11.864	110.92	25-500	500	5.03208	4.23093	4.41001	105.551
AAs	Alanine	0.988796	0.778426	2.59475	5.19375	8.721	105.609	25-1000	500	5.35454	3.03267	5.82486	93.8001
	Proline	0.98638	0.68815	2.29383	5.30368	12.622	96.742	25-1000	50	4.03275	0.997773	6.09526	117.013
	Valine	0.992982	0.705105	2.35035	5.17905	9.255	114.21	25-1000	50	3.41963	0.818556	4.754	114.849
	Leucine	0.996283	0.569394	1.89798	8.00608	10.802	99.7674	25-1000	50	5.40945	2.01718	4.54269	112.777
	Isoleucine	0.994564	0.530511	1.76837	6.8189	9.329	97.7758	25-1000	50	5.17911	1.36998	5.1436	108.141
	Glycine	0.996149	0.153351	0.511169	2.77362	4.793	99.5668	25-1000	50	3.41373	1.28303	6.23985	98.7122
	4-Aminobutyric acid	0.995545	1.10239	3.67462	2.22703	5.66	111.329	25-1000	500	4.03364	1.37536	2.51874	105.977
	Methionine	0.994883	1.32227	4.40758	11.4227	12.584	90.5549	25-1000	500	6.74268	5.51635	4.34269	86.0833
	Serine	0.991204	0.626536	2.08845	5.70241	9.126	102.839	25-1000	500	2.31477	6.06412	7.28631	97.1766
	Threonine	0.990534	0.666956	2.22319	4.73434	7.287	94.8934	25-1000	50	1.84512	7.53371	3.62266	98.9398
	Phenylalanine	0.9824	7.59165	25.3055	5.62883	10.032	100.406	25-1000	500	6.89283	4.47501	10.3537	78.3678
	Tyrosine	0.9607	8.6417	28.8057	8.27501	11.72	77.2623	25-1000	500	6.42253	10.8911	4.76223	56.8842
	4-Hydroxyproline	0.992781	0.506352	1.68784	5.41201	9.077	95.5654	25-1000	500	1.29807	2.99742	2.97678	86.9516
	Lysine	0.9818	1.74014	5.80045	8.12553	12.826	90.1824	25-1000	50	5.55092	3.73256	5.8883	87.856
Sugars	Arabinose	0.987001	2.12949	7.09831	5.4662	10.328	123.961	25-1000	500	6.57696	11.0187	8.81027	110.237
	Ribose	0.982763	3.89259	12.9753	5.18182	12.442	124.421	25-1000	500	10.5456	6.92003	4.78791	78.9899
	Fructose	0.981429	5.75791	19.193	10.8298	13.88	111.294	25-1000	500	8.46934	8.84026	10.5783	97.1831
	L-sorbose	0.979826	1.47474	4.91581	11.52	7.479	111.186	25-1000	500	1.87216	4.24858	9.19282	104.667
	Glucose	0.99279	6.36035	21.2012	12.485	9.11	119.077	25-1000	500	6.56795	5.55762	11.7345	114.211
	Mannose	0.992178	6.87548	22.9183	7.45721	10.355	109.828	25-1000	500	5.5957	1.54647	8.18112	119.064
	Galactose_talose	0.97857	5.71467	19.0489	6.92638	12.319	96.5571	25-1000	500	26.2338	8.0674	14.1752	113.986
	Sucrose	0.991442	0.959507	3.19836	2.28171	8.374	113.403	25-1000	500	1.49261	6.07084	3.23507	106.494
	Lactose	0.976477	4.06232	13.5411	5.6503	12.542	89.7192	25-1000	500	4.0469	2.77062	12.536	86.6533
	Maltose	0.975017	7.5817	25.2723	13.3013	12.317	127.072	25-1000	500	6.81813	6.38531	6.25757	100.519
	Trehalose	0.993225	3.1933	10.6443	6.30045	7.226	97.1344	25-1000	500	0.900091	1.46146	1.44245	110.549
	Raffinose	0.99261	0.501566	1.67189	3.13473	6.908	97.4879	25-1000	500	2.84119	1.75108	1.24894	116.682
Others	L-Lactic acid	0.9973	1.96707	6.55689	6.58254	5.782	100.623	25-500	375	6.12746	3.77522	1.00453	90.3313
	Malic acid	0.99404	14.5622	48.5408	7.43612	7.067	74.7637	25-1000	500	4.78011	2.05435	1.18636	96.41
	Pyruvic acid	0.9803	4.35032	14.5011	8.54846	12.694	84.7505	25-1000	500	12.8164	8.25174	9.30592	56.32
	Hippuric acid	0.990774	6.61181	22.0394	5.80226	6.503	108.803	25-1000	500	4.9749	5.55831	2.85353	100.894
	Fumaric acid	0.9752	0.837149	2.7905	5.74785	6.947	96.8822	25-1000	500	2.25542	0.262027	1.94502	78.6209
	Cytosine	0.993443	2.02631	6.75438	5.99469	10.011	98.5171	25-1000	500	4.75459	2.53527	4.29839	104.899
	Adenine	0.993829	13.4353	44.7844	12.359	11.947	72.4205	25-1000	500	5.00665	8.40352	3.70063	70.5043
	Niacin (Nicotinic acid)	0.983368	1.16508	3.88361	4.60942	7.011	108.921	2.5-100	50	1.73098	0.679449	3.49651	99.9169
	Biotin	0.979343	4.33805	14.4602	9.82491	12.394	112.915	2.5-100	50	6.38355	8.53302	1.96313	95.0293
	Pyridoxine	0.995312	0.335723	1.11908	2.65615	3.964	91.5126	25-1000	500	5.1884	0.806251	2.08898	95.0267
	Pyridoxamine	0.987321	13.2036	44.0122	2.96203	11.8	112.878	25-1000	50	6.82561	13.2609	9.11448	77.01
	Pyridoxal	0.974037	0.799404	2.66468	4.74962	6.313	108.703	25-1000	50	9.13725	14.7828	5.01695	111.05
	N,N-dimethylglycine	0.988359	1.78522	5.95074	7.03761	14.794	95.3419	25-1000	50	2.08509	3.97268	2.11614	94.4247
	4-hydroxyphenylacetate	0.992858	0.476856	1.58952	4.02687	8.218	99.7367	25-1000	500	2.32805	3.24788	2.40634	93.9324
	Serotonin	0.990193	0.950315	3.16772	2.64405	6.622	109.942	2.5-100	50	5.23893	2.55002	13.1581	106.361
	5-Amino-n-valeric acid	0.994372	2.46821	8.22737	2.58251	6.118	86.6959	25-1000	500	3.3203	0.884245	1.98717	83.3166
	3-Indoleacetic acid	0.994571	1.22623	4.08743	2.48705	5.314	128.916	25-1000	500	1.84184	1.36961	4.12191	120.649
	Hydroxypropionic acid	0.9572	1.40826	4.69419	9.93411	10.817	96.3097	2.5-100	5	1.89642	5.51535	1.17428	110.108
	5-Hydroxy-3-indoleacetate	0.99631	0.869279	2.8976	6.04668	10.995	93.0161	25-1000	50	3.56181	1.71694	3.11474	105.081
	Taurine	0.9623	6.16181	20.5394	6.92038	11.833	103.987	25-1000	500	7.71749	5.2524	2.67925	87.1299
	Homovanillic acid	0.99527	2.07533	6.91776	6.11322	10.551	104.408	25-1000	50	5.15678	2.76208	1.38586	124.464
	Quinic acid	0.984278	0.88483	2.94943	1.87569	5.221	114.923	25-1000	500	2.54162	3.14349	2.37135	99.5913
